# Supplementary material for: First-Principles Insights into the Structural, Electronic, Optical, and Thermoelectric Properties of Novel Halide Double Perovskites Rb2InCuX6 (X = F, Cl, Br)
Source: Nanomaterials (Basel). 2026 May 16;16(10):610. doi: 10.3390/nano16100610 (PMC13210047; doi:10.3390/nano16100610)
Supplement: Supplementary file 1 [file nanomaterials-16-00610-s001.zip]

Archive with 1 entries (1 files):
- nanomaterials-4281187-supplementary.pdf
